# Supplementary material for: Genome-Wide Identification of Histone Deacetylases and Their Roles Related with Light Response in Tartary Buckwheat (Fagopyrum tataricum)
Source: Int J Mol Sci. 2023 Apr 30;24(9):8090. doi: 10.3390/ijms24098090 (PMC10179446; doi:10.3390/ijms24098090)
Supplement: Supplementary file 1 [file ijms-24-08090-s001.zip]

Archive with 1 entries (1 files):
- ijms-2367275-supplementary.pdf
